# Supplementary material for: The Species-Level Composition of the Fecal Bifidobacterium and Lactobacillus Genera in Indonesian Children Differs from That of Their Mothers
Source: Microorganisms. 2021 Sep 21;9(9):1995. doi: 10.3390/microorganisms9091995 (PMC8467263; doi:10.3390/microorganisms9091995)
Supplement: Supplementary file 1 [file microorganisms-09-01995-s001.zip]

Archive with 1 entries (1 files):
- microorganisms-1376697-supplementary.pdf
